# Supplementary material for: Characterization of bZIP Transcription Factors in Transcriptome of Chrysanthemum mongolicum and Roles of CmbZIP9 in Drought Stress Resistance
Source: Plants (Basel). 2024 Jul 26;13(15):2064. doi: 10.3390/plants13152064 (PMC11314283; doi:10.3390/plants13152064)
Supplement: Supplementary file 1 [file plants-13-02064-s001.zip]

Archive with 1 entries (1 files):
- plants-3112964-supplementary.pdf
